# Supplementary material for: Clinical Scores in Veterinary Medicine: What Are the Pitfalls of Score Construction, Reliability, and Validation? A General Methodological Approach Applied in Cattle
Source: Animals (Basel). 2021 Nov 13;11(11):3244. doi: 10.3390/ani11113244 (PMC8614512; doi:10.3390/ani11113244)
Supplement: Supplementary file 1 [file animals-11-03244-s001.zip]

Archive with 1 entries (1 files):
- animals-1418403-supplementary.pdf
